# Supplementary material for: PbrMYB186 activation of PbrF3H increased flavonol biosynthesis and promoted pollen tube growth in Pyrus
Source: Mol Hortic. 2024 Aug 20;4:30. doi: 10.1186/s43897-024-00110-6 (PMC11334369; doi:10.1186/s43897-024-00110-6)
Supplement: Supplementary file 2 — Supplementary Material 2. [file 43897_2024_110_MOESM2_ESM.xls]

## Sheet: Table S1
Supplementary Table S1. Basic information of 2OGD genes in pear.
Gene ID	Chromosome	Start	End	Strand	Gene length (bp)	CDS length (bp)	Proximaltein length (aa)	Duplication event
Pbr000093.1	Chr5	27888952	27890489	+	1538	945	315	WGD
Pbr000192.1	Chr5	27268055	27271809	+	3755	1185	395	WGD
Pbr000570.1	Chr5	24425801	24429117	+	3317	1095	365	Tandem
Pbr000571.1	Chr5	24408478	24409739	+	1262	570	190	Tandem
Pbr000572.1	Chr5	24405117	24407891	+	2775	1095	365	WGD
Pbr000735.1	Chr3	19415008	19416873	+	1866	1083	361	Transposed
Pbr000908.1	scaffold1001.0	13228	14988	-	1761	954	318	WGD
Pbr001099.1	Chr16	9973669	9975234	+	1566	1065	355	Tandem
Pbr001100.1	Chr16	10001426	10003355	+	1930	1089	363	Tandem
Pbr001102.1	Chr16	10038287	10041974	+	3688	1101	367	Tandem
Pbr001103.1	Chr16	10046969	10048406	+	1438	1002	334	Tandem
Pbr001367.1	Chr12	18562484	18566638	-	4155	1023	341	WGD
Pbr001543.2	Chr6	14720499	14721766	-	1268	1074	358	Dispersed
Pbr001710.1	Chr9	2236056	2240775	-	4720	1068	356	WGD
Pbr002583.1	scaffold1101.0	10381	11118	+	738	738	246	Proximal
Pbr002584.2	scaffold1101.0	35093	36241	-	1149	873	291	Tandem
Pbr002585.1	scaffold1101.0	54225	54701	-	477	477	159	Tandem
Pbr002586.1	scaffold1101.0	65956	67283	-	1328	1080	360	Tandem
Pbr002999.1	scaffold1122.0	5593	7933	+	2341	954	318	Tandem
Pbr003000.1	scaffold1122.0	19393	21666	+	2274	1041	347	Tandem
Pbr003084.1	Chr2	21388503	21390244	+	1742	960	320	Tandem
Pbr003085.1	Chr2	21396239	21399870	+	3632	1410	470	Tandem
Pbr003086.1	Chr2	21402821	21404612	+	1792	1053	351	Tandem
Pbr003087.1	Chr2	21406671	21408980	+	2310	1047	349	Tandem
Pbr003088.1	Chr2	21411474	21412926	+	1453	816	272	Tandem
Pbr003089.1	Chr2	21417621	21419090	+	1470	1041	347	Tandem
Pbr003484.1	Chr3	17347645	17348493	-	849	675	225	Proximal
Pbr003486.1	Chr3	17328020	17328481	-	462	462	154	Proximal
Pbr003487.1	Chr3	17307906	17309397	-	1492	969	323	Tandem
Pbr003488.1	Chr3	17284576	17286192	-	1617	1062	354	Tandem
Pbr003492.1	Chr3	17236198	17237508	+	1311	1002	334	WGD
Pbr003836.1	Chr3	26429940	26432242	+	2303	957	319	WGD
Pbr004204.1	Chr8	5233486	5235599	+	2114	720	240	Transposed
Pbr004485.1	scaffold1207.0	32589	33801	+	1213	930	310	Dispersed
Pbr005179.1	Chr9	15296387	15298287	-	1901	969	323	WGD
Pbr005332.1	Chr3	174580	175760	+	1181	693	231	Dispersed
Pbr005719.1	scaffold1296.0	26827	29263	+	2437	807	269	Proximal
Pbr005721.1	scaffold1296.0	56852	58547	+	1696	1110	370	Proximal
Pbr005745.1	Chr15	1962271	1964120	-	1850	1017	339	Dispersed
Pbr005792.1	Chr15	2218770	2220271	+	1502	879	293	WGD
Pbr006989.1	Chr5	1478847	1481675	-	2829	1080	360	Tandem
Pbr006990.1	Chr5	1472681	1473878	+	1198	1032	344	Tandem
Pbr006993.1	Chr5	1447203	1448873	-	1671	816	272	Proximal
Pbr007388.1	Chr2	20293084	20293979	+	896	654	218	Tandem
Pbr007389.1	Chr2	20281692	20283196	+	1505	1011	337	Tandem
Pbr007997.1	Chr5	3512660	3515220	-	2561	1047	349	Dispersed
Pbr008149.1	Chr15	32273363	32274637	-	1275	573	191	WGD
Pbr008632.1	Chr17	6252853	6256987	+	4135	1077	359	WGD
Pbr008752.1	Chr15	8560782	8563380	+	2599	1161	387	Transposed
Pbr008818.1	scaffold1542.0	10818	13721	+	2904	795	265	Transposed
Pbr009015.1	Chr10	9611929	9613098	+	1170	897	299	WGD
Pbr009018.1	Chr10	9644412	9645821	-	1410	1041	347	WGD
Pbr009039.1	Chr10	9843214	9844362	+	1149	846	282	Transposed
Pbr009085.1	Chr10	10206924	10208603	+	1680	1014	338	WGD
Pbr009111.1	scaffold1579.0	6592	8485	+	1894	1179	393	Transposed
Pbr009178.1	Chr6	7813078	7813680	+	603	603	201	WGD
Pbr009534.1	Chr1	7048022	7050625	-	2604	1086	362	WGD
Pbr009856.1	Chr10	22793960	22794748	+	789	789	263	WGD
Pbr009861.1	Chr10	22666780	22669253	-	2474	1134	378	Dispersed
Pbr009976.1	Chr11	2326882	2328623	+	1742	849	283	Transposed
Pbr010055.1	Chr5	4806500	4808709	+	2210	1038	346	Dispersed
Pbr010057.1	Chr5	4765524	4769262	-	3739	1044	348	Dispersed
Pbr010910.1	Chr7	11399460	11402357	-	2898	1086	362	WGD
Pbr011106.1	Chr10	9028435	9030076	-	1642	1020	340	Tandem
Pbr011107.1	Chr10	9024392	9026016	-	1625	1026	342	Tandem
Pbr011114.1	Chr10	8954064	8955498	+	1435	1083	361	WGD
Pbr011116.1	Chr10	8914908	8916751	+	1844	1536	512	WGD
Pbr011179.2	Chr16	6614789	6617309	+	2521	891	297	Dispersed
Pbr011231.1	Chr16	7111935	7113720	+	1786	1104	368	WGD
Pbr011715.1	Chr2	17532066	17537097	-	5032	924	308	Tandem
Pbr011717.1	Chr2	17500921	17501687	-	767	594	198	Proximal
Pbr011719.1	Chr2	17491351	17493088	-	1738	924	308	Tandem
Pbr011720.1	Chr2	17488662	17489323	-	662	579	193	Tandem
Pbr011722.1	Chr2	17462858	17465087	-	2230	924	308	Proximal
Pbr011724.1	Chr2	17457731	17459424	-	1694	924	308	WGD
Pbr012109.1	Chr16	3311635	3317711	+	6077	2226	742	Tandem
Pbr012110.1	Chr16	3320129	3323097	+	2969	1269	423	Tandem
Pbr012220.1	Chr16	4036151	4037741	+	1591	1008	336	WGD
Pbr012675.1	scaffold195.0	96535	100218	+	3684	1065	355	WGD
Pbr013018.1	Chr3	23213561	23215414	-	1854	993	331	WGD
Pbr013513.1	Chr1	10245129	10249429	+	4301	987	329	WGD
Pbr013846.1	Chr6	19153243	19155630	+	2388	1071	357	Transposed
Pbr013897.1	Chr7	12862562	12864460	-	1899	1146	382	Dispersed
Pbr014237.1	Chr11	16994565	16996328	-	1764	954	318	WGD
Pbr014559.1	Chr6	22920016	22921240	+	1225	945	315	Proximal
Pbr014563.1	Chr6	22964901	22966113	+	1213	930	310	Proximal
Pbr014783.2	Chr13	11785840	11792512	+	6673	2190	730	WGD
Pbr014839.1	Chr13	12293583	12295574	+	1992	1095	365	WGD
Pbr014996.1	Chr13	8577153	8582816	-	5664	1041	347	WGD
Pbr015043.1	Chr6	15654509	15656877	+	2369	1146	382	Transposed
Pbr015259.1	Chr9	7810028	7811176	-	1149	933	311	Proximal
Pbr015261.1	Chr9	7787218	7788314	-	1097	879	293	WGD
Pbr015264.1	Chr9	7763382	7764533	+	1152	933	311	WGD
Pbr015333.1	Chr11	19657787	19660073	+	2287	1038	346	WGD
Pbr015337.1	Chr11	19693539	19695934	-	2396	927	309	WGD
Pbr015354.1	Chr12	20091757	20092665	-	909	864	288	Tandem
Pbr015355.1	Chr12	20079723	20081853	-	2131	1107	369	Tandem
Pbr015517.1	Chr15	15650494	15653013	+	2520	945	315	Tandem
Pbr015519.2	Chr15	15636428	15639142	+	2715	846	282	Tandem
Pbr015589.1	Chr15	15078722	15080529	-	1808	918	306	Dispersed
Pbr016295.1	Chr6	21191180	21191886	+	707	540	180	Tandem
Pbr016296.1	Chr6	21185481	21186622	-	1142	945	315	Tandem
Pbr016299.1	Chr6	21149737	21151050	+	1314	897	299	Tandem
Pbr016989.1	Chr15	14400118	14402143	-	2026	1161	387	Dispersed
Pbr017344.1	Chr15	25601046	25605698	-	4653	1638	546	Dispersed
Pbr018776.1	Chr10	15805178	15806756	+	1579	1149	383	WGD
Pbr018970.1	Chr11	27581113	27588235	+	7123	957	319	WGD
Pbr018971.1	Chr11	27604519	27606635	+	2117	957	319	Tandem
Pbr020446.1	Chr11	833287	837135	+	3849	1119	373	Tandem
Pbr020447.1	Chr11	842839	844950	-	2112	780	260	Tandem
Pbr020453.1	Chr11	923409	924660	-	1252	528	176	Proximal
Pbr020456.1	Chr11	966435	967626	-	1192	492	164	Proximal
Pbr020983.1	Chr4	6463057	6465150	-	2094	975	325	Transposed
Pbr021109.1	Chr15	741667	744036	+	2370	933	311	WGD
Pbr021114.1	Chr15	774051	775529	-	1479	1038	346	WGD
Pbr021636.1	Chr4	3862876	3865318	+	2443	1089	363	WGD
Pbr022116.1	Chr15	19053073	19056642	-	3570	1533	511	Dispersed
Pbr023055.1	scaffold351.0.1	204337	208434	-	4098	1134	378	WGD
Pbr023056.1	scaffold351.0.1	223942	226307	-	2366	1074	358	Tandem
Pbr023057.1	scaffold351.0.1	243128	244072	-	945	519	173	Proximal
Pbr023060.1	scaffold351.0.1	266014	268534	-	2521	1041	347	Proximal
Pbr023062.1	scaffold351.0.1	276974	279736	-	2763	1092	364	WGD
Pbr023267.1	Chr5	5913219	5914461	-	1243	1077	359	Transposed
Pbr023539.1	Chr15	22661251	22664881	+	3631	942	314	Transposed
Pbr023590.1	scaffold364.0	107828	109137	-	1310	1062	354	WGD
Pbr023592.1	scaffold364.0	111042	112955	-	1914	1179	393	WGD
Pbr023599.1	scaffold364.0	199629	201542	+	1914	1179	393	WGD
Pbr023601.1	scaffold364.0	203447	204756	+	1310	1062	354	WGD
Pbr024717.1	Chr2	8230567	8231606	-	1040	801	267	Tandem
Pbr024718.1	Chr2	8235942	8237265	+	1324	1089	363	Tandem
Pbr025182.1	Chr2	13079055	13081727	-	2673	1020	340	Dispersed
Pbr025253.1	Chr5	19473491	19474711	+	1221	951	317	Proximal
Pbr025256.1	Chr5	19458853	19460522	+	1670	951	317	WGD
Pbr025274.1	Chr5	19245039	19247136	+	2098	975	325	WGD
Pbr025295.1	Chr5	19067589	19070958	+	3370	1086	362	Transposed
Pbr025324.1	Chr5	18789221	18794784	+	5564	1365	455	Tandem
Pbr025338.1	Chr5	18664537	18666524	-	1988	1035	345	WGD
Pbr025340.1	Chr5	18657215	18658377	+	1163	531	177	WGD
Pbr025342.1	Chr5	18618677	18621400	+	2724	924	308	Proximal
Pbr025343.1	Chr5	18614085	18614855	+	771	441	147	Transposed
Pbr025349.1	Chr5	18576988	18582109	+	5122	1515	505	WGD
Pbr025351.1	Chr5	18564171	18567420	-	3250	1035	345	Proximal
Pbr025885.1	Chr10	11120413	11124133	-	3721	1038	346	Dispersed
Pbr026261.1	Chr9	20705837	20708421	-	2585	963	321	Dispersed
Pbr027678.1	Chr15	13440841	13443389	-	2549	876	292	WGD
Pbr029293.1	scaffold490.0	22432	26121	+	3690	1053	351	Tandem
Pbr029318.2	scaffold490.0	228487	232177	-	3691	1053	351	Tandem
Pbr030566.1	Chr17	194689	196156	+	1468	939	313	Tandem
Pbr030567.1	Chr17	230450	231848	+	1399	942	314	Tandem
Pbr030568.1	Chr17	258215	260160	+	1946	969	323	Tandem
Pbr030570.1	Chr17	315149	316887	-	1739	1116	372	Transposed
Pbr031032.1	scaffold541.0	109016	110787	-	1772	1104	368	WGD
Pbr031116.1	Chr4	11523503	11531194	-	7692	861	287	Transposed
Pbr031296.1	Chr7	9378447	9379046	-	600	600	200	WGD
Pbr031853.1	Chr10	4980140	4983354	+	3215	1029	343	WGD
Pbr031864.1	Chr10	5083910	5085539	+	1630	918	306	Transposed
Pbr031954.1	Chr10	5722770	5724413	+	1644	945	315	WGD
Pbr032022.1	scaffold570.0	165673	167003	+	1331	804	268	WGD
Pbr032024.1	scaffold570.0	188830	189976	-	1147	933	311	WGD
Pbr032027.1	scaffold570.0	211577	212725	-	1149	933	311	Proximal
Pbr032429.1	scaffold581.0.1	172307	175134	+	2828	1029	343	WGD
Pbr032477.1	scaffold585.0	40125	41460	-	1336	909	303	Transposed
Pbr032502.1	Chr9	7541984	7543763	+	1780	1008	336	WGD
Pbr032566.1	Chr12	10290225	10292593	+	2369	1125	375	Dispersed
Pbr032844.1	Chr16	12230673	12232150	-	1478	927	309	Proximal
Pbr033500.1	Chr8	7020443	7021933	-	1491	717	239	Tandem
Pbr033501.1	Chr8	7007361	7013065	-	5705	1014	338	WGD
Pbr033643.1	Chr3	4324436	4325599	-	1164	915	305	Dispersed
Pbr033679.1	Chr3	4011232	4016432	+	5201	996	332	WGD
Pbr033736.1	Chr11	26550789	26552610	-	1822	993	331	WGD
Pbr034132.3	scaffold637.0	80371	82741	+	2371	936	312	Transposed
Pbr034787.1	Chr13	14256600	14259001	+	2402	876	292	WGD
Pbr034840.1	Chr13	14701233	14703644	-	2412	1098	366	Dispersed
Pbr034915.1	scaffold660.0	20592	22027	-	1436	948	316	Dispersed
Pbr034955.1	scaffold663.0	15543	16802	-	1260	1062	354	Tandem
Pbr034956.1	scaffold663.0	21520	24657	-	3138	1371	457	Tandem
Pbr034959.1	scaffold663.0	226801	229235	+	2435	1110	370	Tandem
Pbr034960.1	scaffold663.0	234656	235915	+	1260	1062	354	Tandem
Pbr036063.1	Chr9	11801498	11803194	-	1697	1116	372	Transposed
Pbr036177.1	Chr16	226605	227652	-	1048	576	192	Transposed
Pbr036750.1	scaffold732.0	102371	103949	+	1579	1149	383	WGD
Pbr036827.1	Chr6	17045352	17047253	-	1902	921	307	Dispersed
Pbr036834.1	Chr6	17153766	17157136	-	3371	1074	358	Transposed
Pbr037060.2	scaffold747.0.1	13	5915	+	5903	1224	408	Proximal
Pbr037069.1	scaffold747.0.1	204479	206376	-	1898	453	151	Proximal
Pbr037264.1	scaffold755.0	187152	188566	-	1415	951	317	WGD
Pbr037368.1	Chr15	17260824	17262254	+	1431	564	188	Transposed
Pbr037369.1	Chr15	17247389	17250423	+	3035	927	309	WGD
Pbr038125.2	Chr2	17899225	17902125	+	2901	879	293	WGD
Pbr038607.1	Chr6	6558323	6560405	-	2083	933	311	WGD
Pbr038695.1	Chr10	8060920	8074098	+	13179	1017	339	WGD
Pbr038947.1	scaffold820.0	26186	31373	+	5188	996	332	WGD
Pbr038970.1	scaffold820.0	156911	162006	-	5096	996	332	WGD
Pbr039427.2	Chr10	25555099	25557098	+	2000	1179	393	Transposed
Pbr039429.1	Chr10	25558907	25560172	+	1266	969	323	Transposed
Pbr039488.1	scaffold848.0	48994	50329	+	1336	909	303	Proximal
Pbr039492.1	scaffold848.0	148538	149873	-	1336	909	303	Proximal
Pbr039519.1	Chr10	6970885	6974284	+	3400	1098	366	WGD
Pbr039586.1	Chr10	6515536	6517095	-	1560	1029	343	Dispersed
Pbr039687.1	Chr15	26818287	26819798	+	1512	1092	364	Transposed
Pbr040048.1	Chr7	14586457	14587548	+	1092	591	197	WGD
Pbr040565.1	Chr3	4935110	4936283	-	1174	915	305	Dispersed
Pbr040775.1	Chr7	4075968	4078353	+	2386	966	322	Dispersed
Pbr040817.1	scaffold901.0	19135	20029	-	895	555	185	Proximal
Pbr040819.1	scaffold901.0	33749	36577	-	2829	1089	363	Proximal
Pbr040820.1	scaffold901.0	119314	122142	+	2829	1089	363	Tandem
Pbr040822.1	scaffold901.0	135862	136756	+	895	555	185	Proximal
Pbr040850.1	scaffold904.0	22593	25155	+	2563	1047	349	Proximal
Pbr040851.1	scaffold904.0	28149	25749	+	2401	1245	415	Tandem
Pbr040852.1	scaffold904.0	89501	91229	-	1729	762	254	Proximal
Pbr040853.1	scaffold904.0	122660	126349	+	3690	1044	348	Proximal
Pbr040855.1	scaffold904.0	133761	136323	-	2563	1047	349	Proximal
Pbr041078.1	Chr5	20814251	20816092	+	1842	1089	363	WGD
Pbr042270.1	Chr3	26641865	26642578	+	714	513	171	WGD

## Sheet: Table S2
Supplementary Table S2. Ka, Ks and Ka/Ks analysis of 2OGD gene pairs in pear.
Gene duplication types	Homologous gene pair	Ka	Ks	Ka/Ks
Whole genome duplication (WGD) or segmental duplication	Pbr000093.1-Pbr005179.1	0.139416	1.28896	0.108162
	Pbr000192.1-Pbr032429.1	0.056569	0.142478	0.397037
	Pbr001367.1-Pbr012675.1	0.0755091	0.172265	0.438331
	Pbr005792.1-Pbr027678.1	0.161209	3.90292	0.0413047
	Pbr008149.1-Pbr033501.1	0.102685	1.53106	0.0670679
	Pbr008632.1-Pbr001710.1	0.0479525	0.134595	0.356273
	Pbr009015.1-Pbr025340.1	0.176139	0.291679	0.60388
	Pbr009018.1-Pbr025338.1	0.110264	0.528041	0.208817
	Pbr009085.1-Pbr025274.1	0.0368647	0.206209	0.178773
	Pbr009178.1-Pbr031296.1	0.0384685	0.135115	0.284709
	Pbr009534.1-Pbr010910.1	0.0278787	0.188369	0.148
	Pbr009534.1-Pbr021636.1	0.226014	2.42884	0.0930543
	Pbr011114.1-Pbr025340.1	0.329801	1.67637	0.196735
	Pbr011114.1-Pbr023055.1	0.412728	4.19664	0.0983472
	Pbr011116.1-Pbr025338.1	0.192839	0.873091	0.220869
	Pbr011231.1-Pbr031032.1	0.00364923	0.0147378	0.24761
	Pbr012220.1-Pbr032502.1	NA	NA	NA
	Pbr014237.1-Pbr000908.1	0.00760182	0.0202292	0.375785
	Pbr014237.1-Pbr042270.1	0.203537	0.309593	0.657434
	Pbr014839.1-Pbr011231.1	0.0263595	0.135416	0.194656
	Pbr014839.1-Pbr031032.1	0.0281744	0.145758	0.193296
	Pbr014996.1-Pbr001710.1	0.314874	1.39673	0.225437
	Pbr014996.1-Pbr008632.1	0.28612	1.4517	0.197093
	Pbr015261.1-Pbr032024.1	0.013904	0.0439235	0.31655
	Pbr015264.1-Pbr032022.1	NA	0.016209	NA
	Pbr015333.1-Pbr021114.1	0.0672208	0.220823	0.30441
	Pbr015337.1-Pbr021109.1	0.0426993	0.155884	0.273917
	Pbr018776.1-Pbr036750.1	0.00356603	NA	NA
	Pbr018970.1-Pbr003836.1	0.0405539	0.154018	0.263306
	Pbr021636.1-Pbr010910.1	0.231344	2.12157	0.109044
	Pbr023590.1-Pbr023601.1	NA	NA	NA
	Pbr023592.1-Pbr023599.1	NA	NA	NA
	Pbr025256.1-Pbr037264.1	0.0365642	0.268102	0.136382
	Pbr025340.1-Pbr023062.1	0.466248	2.55586	0.182423
	Pbr027678.1-Pbr038125.2	0.0363879	0.207989	0.174951
	Pbr031853.1-Pbr000192.1	0.0590847	0.141826	0.4166
	Pbr031853.1-Pbr032429.1	0.0105124	0.0236828	0.443883
	Pbr031954.1-Pbr000093.1	0.0326111	0.138161	0.236037
	Pbr031954.1-Pbr005179.1	0.140956	1.60899	0.0876053
	Pbr033679.1-Pbr038947.1	0.0053077	0.00858668	0.618132
	Pbr033736.1-Pbr013018.1	0.0564971	0.181478	0.311317
	Pbr034787.1-Pbr005792.1	0.164428	2.93262	0.0560686
	Pbr034787.1-Pbr027678.1	0.00462293	0.0230379	0.200666
	Pbr034787.1-Pbr038125.2	0.038824	0.213389	0.18194
	Pbr037369.1-Pbr011724.1	0.166928	0.435097	0.383657
	Pbr038607.1-Pbr040048.1	0.286249	3.66419	0.0781207
	Pbr038607.1-Pbr002999.1	0.045696	0.284926	0.160378
	Pbr038695.1-Pbr041078.1	0.149452	0.417438	0.358022
	Pbr038947.1-Pbr038970.1	NA	NA	NA
	Pbr039519.1-Pbr000572.1	0.0686645	0.1254	0.547564
	Pbr042270.1-Pbr000908.1	0.200283	0.359876	0.556533
Dispersed duplication (DSD)	Pbr001367.1-Pbr036827.1	0.456403	2.33764	0.195241
	Pbr001543.2-Pbr033501.1	0.498737	3.99659	0.124791
	Pbr002999.1-Pbr025885.1	0.167669	3.97323	0.0421997
	Pbr004485.1-Pbr014563.1	0.00140737	0.00949506	0.148221
	Pbr005332.1-Pbr034915.1	0.00932813	0.0208406	0.447594
	Pbr005745.1-Pbr025351.1	0.223655	0.648823	0.344709
	Pbr007997.1-Pbr040850.1	0.00386611	NA	NA
	Pbr008149.1-Pbr001543.2	0.425473	1.8413	0.231072
	Pbr009861.1-Pbr023267.1	0.36892	1.82808	0.201807
	Pbr010055.1-Pbr040851.1	0.149755	0.326936	0.458056
	Pbr010057.1-Pbr040853.1	0.00377393	0.0433667	0.0870237
	Pbr011179.2-Pbr014783.2	0.0915415	0.237373	0.385644
	Pbr012675.1-Pbr036827.1	0.426774	2.3465	0.181877
	Pbr013897.1-Pbr036834.1	0.656225	4.00507	0.163849
	Pbr015043.1-Pbr040775.1	0.306157	1.76453	0.173506
	Pbr015333.1-Pbr016989.1	0.384854	4.12221	0.0933611
	Pbr015589.1-Pbr000093.1	0.352246	3.94384	0.0893155
	Pbr016295.1-Pbr005332.1	0.272121	0.445635	0.610637
	Pbr016296.1-Pbr034915.1	0.22728	0.465056	0.488715
	Pbr016299.1-Pbr033643.1	0.203625	0.291348	0.698906
	Pbr016989.1-Pbr021114.1	0.367648	4.10861	0.0894823
	Pbr017344.1-Pbr022116.1	0.900427	4.31787	0.208535
	Pbr020983.1-Pbr039586.1	0.217644	2.13065	0.102149
	Pbr025182.1-Pbr006989.1	0.818073	3.98507	0.205284
	Pbr025274.1-Pbr039586.1	0.219657	2.03769	0.107797
	Pbr025343.1-Pbr005745.1	0.33628	3.39386	0.0990848
	Pbr025885.1-Pbr038607.1	0.173764	3.96212	0.0438563
	Pbr026261.1-Pbr014783.2	0.318533	4.00615	0.079511
	Pbr027678.1-Pbr026261.1	0.495562	3.96158	0.125092
	Pbr032566.1-Pbr040775.1	0.306157	1.76453	0.173506
	Pbr033500.1-Pbr001543.2	0.613838	3.77079	0.162788
	Pbr033643.1-Pbr040565.1	NA	NA	NA
	Pbr034787.1-Pbr026261.1	0.493529	3.96309	0.124531
	Pbr034840.1-Pbr025885.1	0.648251	4.04633	0.160207
	Pbr034915.1-Pbr032844.1	0.354308	0.849726	0.416967
	Pbr036827.1-Pbr032566.1	0.644225	3.95117	0.163047
	Pbr039586.1-Pbr014996.1	0.463834	4.05779	0.114307
	Pbr040565.1-Pbr004485.1	0.358615	0.992002	0.361506
	Pbr040775.1-Pbr003000.1	0.598696	3.8877	0.153997
	Pbr040851.1-Pbr007997.1	0.567302	1.91612	0.296068
	Pbr040852.1-Pbr007997.1	0.453494	1.55022	0.292535
Proximal duplication (PD)	Pbr002583.1-Pbr002586.1	0.0346967	0.135476	0.25611
	Pbr003486.1-Pbr003484.1	0.0857233	0.110829	0.773474
	Pbr005719.1-Pbr005721.1	0.15975	0.737264	0.21668
	Pbr006993.1-Pbr006989.1	0.0102649	0.0179527	0.571775
	Pbr011717.1-Pbr011715.1	0.0674249	0.0617147	1.09253
	Pbr011724.1-Pbr011722.1	0.101074	0.197873	0.510802
	Pbr014559.1-Pbr014563.1	0.0938975	0.151477	0.61988
	Pbr015261.1-Pbr015259.1	0.0181094	0.04417	0.409993
	Pbr020453.1-Pbr020456.1	0.0368739	0.0493856	0.746653
	Pbr023057.1-Pbr023060.1	0.131044	0.975022	0.134401
	Pbr023060.1-Pbr023062.1	0.126699	0.792106	0.159952
	Pbr025256.1-Pbr025253.1	0.0454232	0.127149	0.357244
	Pbr025351.1-Pbr025349.1	0.431968	1.79721	0.240355
	Pbr032024.1-Pbr032027.1	0.0227756	0.0406149	0.56077
	Pbr037060.2-Pbr037069.1	0.137706	0.166807	0.825541
	Pbr039488.1-Pbr039492.1	NA	NA	NA
	Pbr040817.1-Pbr040819.1	0.0814583	0.209558	0.388715
	Pbr040820.1-Pbr040822.1	0.0814583	0.209558	0.388715
	Pbr040850.1-Pbr040852.1	0.45294	1.49299	0.303378
	Pbr040853.1-Pbr040855.1	0.328156	2.2809	0.143871
Tandem duplication (TD)	Pbr000571.1-Pbr000570.1	0.0873061	0.215022	0.406033
	Pbr000572.1-Pbr000571.1	0.0776892	0.188914	0.411241
	Pbr001099.1-Pbr001100.1	0.0946451	0.462701	0.204549
	Pbr001102.1-Pbr001103.1	0.297457	0.692027	0.429834
	Pbr002584.2-Pbr002586.1	0.0318251	0.107104	0.297142
	Pbr002584.2-Pbr002585.1	0.0807889	0.153128	0.527591
	Pbr002585.1-Pbr002586.1	0.00875028	0.123461	0.0708749
	Pbr002999.1-Pbr003000.1	0.0281421	0.166654	0.168865
	Pbr003084.1-Pbr003085.1	0.0367517	0.0758749	0.484372
	Pbr003085.1-Pbr003086.1	0.0304169	0.226598	0.134233
	Pbr003086.1-Pbr003087.1	0.368442	1.70178	0.216504
	Pbr003087.1-Pbr003088.1	0.131506	0.286082	0.459679
	Pbr003088.1-Pbr003089.1	0.0976338	0.112665	0.866585
	Pbr003487.1-Pbr003486.1	0.00364924	0.024316	0.150076
	Pbr003488.1-Pbr003487.1	0.00273576	0.039976	0.0684351
	Pbr006990.1-Pbr006989.1	0.0519079	0.318267	0.163095
	Pbr007389.1-Pbr007388.1	0.0520855	0.143895	0.361969
	Pbr011107.1-Pbr011106.1	0.1327	0.275769	0.4812
	Pbr011720.1-Pbr011719.1	0.0910659	0.240838	0.378121
	Pbr012109.1-Pbr012110.1	0.0600741	0.241822	0.248423
	Pbr015355.1-Pbr015354.1	0.102211	0.398074	0.256764
	Pbr016296.1-Pbr016295.1	0.103729	0.166634	0.622496
	Pbr018970.1-Pbr018971.1	0.0188766	0.10324	0.182842
	Pbr020446.1-Pbr020447.1	0.0955257	0.156871	0.608944
	Pbr023055.1-Pbr023056.1	0.365901	2.13198	0.171625
	Pbr024717.1-Pbr024718.1	0.200024	0.569722	0.351091
	Pbr030566.1-Pbr030567.1	0.367132	1.8653	0.196822
	Pbr030567.1-Pbr030568.1	0.411188	4.02811	0.10208
	Pbr033501.1-Pbr033500.1	0.199298	1.12233	0.177575
	Pbr034955.1-Pbr034956.1	0.0996878	0.577129	0.172731
	Pbr034959.1-Pbr034960.1	0.11993	0.607361	0.197461
	Pbr040819.1-Pbr040820.1	NA	NA	NA
	Pbr040851.1-Pbr040852.1	NA	NA	NA
Transposed duplication (TRD)	Pbr000735.1-Pbr041078.1	0.427816	4.07457	0.104997
	Pbr004204.1-Pbr033679.1	0.168783	0.354701	0.475846
	Pbr008752.1-Pbr013897.1	0.403209	4.11798	0.0979143
	Pbr008818.1-Pbr023055.1	0.164203	0.289226	0.567732
	Pbr009039.1-Pbr025349.1	0.543077	5.61875	0.0966544
	Pbr009111.1-Pbr013897.1	0.0340076	0.190293	0.178712
	Pbr009976.1-Pbr015264.1	0.310382	1.01887	0.304634
	Pbr013846.1-Pbr020446.1	0.402251	4.10409	0.0980122
	Pbr015043.1-Pbr032566.1	NA	NA	NA
	Pbr020983.1-Pbr025274.1	0.00136627	0.0127744	0.106954
	Pbr023267.1-Pbr009856.1	0.0196205	0.128244	0.152994
	Pbr023539.1-Pbr000908.1	0.309785	0.755493	0.410044
	Pbr025295.1-Pbr011114.1	0.237354	0.318633	0.744913
	Pbr025343.1-Pbr038607.1	0.503709	3.47017	0.145154
	Pbr030570.1-Pbr016989.1	0.366587	2.3641	0.155064
	Pbr031116.1-Pbr034787.1	0.484072	3.9104	0.123791
	Pbr031116.1-Pbr027678.1	0.451632	3.87381	0.116586
	Pbr031864.1-Pbr011724.1	0.099401	0.497234	0.199908
	Pbr032477.1-Pbr000093.1	0.364711	3.92842	0.0928391
	Pbr034132.3-Pbr018970.1	0.418641	2.29876	0.182116
	Pbr036063.1-Pbr016989.1	0.361246	4.1753	0.0865198
	Pbr036177.1-Pbr013513.1	0.578187	3.69335	0.156548
	Pbr036834.1-Pbr023601.1	0.65124	4.02914	0.161633
	Pbr036834.1-Pbr023590.1	0.65124	4.02914	0.161633
	Pbr037368.1-Pbr011724.1	0.230315	0.736461	0.312732
	Pbr039427.2-Pbr023599.1	0.00460017	0.0167107	0.275283
	Pbr039427.2-Pbr023592.1	0.00460017	0.0167107	0.275283
	Pbr039429.1-Pbr023601.1	0.00720115	0.0189873	0.379261
	Pbr039429.1-Pbr023590.1	0.00720115	0.0189873	0.379261
	Pbr039687.1-Pbr041078.1	0.457574	4.13668	0.110614

## Sheet: Table S3
Supplementary Table S3. List of primers needed for the experiment.
Primer Name	Primer sequence(5'→3')
PbrFLS1-F	CCTCCAAGCATGCAGGGAC
PbrFLS1-R	GGCCCTACTACGTGCTCCTG
PbrF3H-F	ACCGTTCAACCAGTGGAAGG
PbrF3H-R	CATCTCGGTGTAGGTGATCGG
PbrMYB123-F	GCCCTAGTTCATCGGCGTC
PbrMYB123-R	GATCATGAACACTAGCGGTCGA
Pbr004435.1-F	AAGGCTGGTTCTGCAAGACA
Pbr004435.1-R	CCGCGCTGATTCCTCTAACA
PbrUBQ-F	CCCTTCACTTGGTTCTCCGT
PbrUBQ-R	TAATCAGCAAGCGTGCGACC
PbrEF1α-F	GGTGTGAAGCAGATGATTTG
PbrEF1α-R	TCACCCTCAAACCCAGATAT
PbrFLS1-GFP-F	gagaacacgggggactctagaATGGTTGTTCAAATTAATGTTGATGG
PbrFLS1-GFP-R	gcccttgctcaccatggatccCTGTGGAATCTTGTTGAGCTTGC
PbrFLS2-GFP-F	gagaacacgggggactctagaATGCATCCGCAGGTTGAGAGA
PbrFLS2-GFP-R	gcccttgctcaccatggatccCCAATCCCCATCTCTACATGCC
PbrFLS3-GFP-F	gagaacacgggggactctagaATGGGAGTGGAGTCTGTGGAGAG
PbrFLS3-GFP-R	gcccttgctcaccatggatccTTGGGGAAGCTTATTAATCTTACAGTA
PbrF3H-GFP-F	gagaacacgggggactctagaATGGCTCCTCCTGCTGCTACG
PbrF3H-GFP-R	gcccttgctcaccatggatccAGCAAATATGCCATTCGCTGG
PbrMYB123-GFP-F	gagaacacgggggactctagaATGGGAAGAAAACCATGCTGTG
PbrMYB123-GFP-R	gcccttgctcaccatggatccATTACTGCTCCACTTTTCATGATCG
Pbr004435.1-GFP-F	gagaacacgggggactctagaATGGGTAATCCGAAGCAAAAAT
Pbr004435.1-GFP-R	gcccttgctcaccatggatccACATTGCTCCAAAATCTCCTTAGC
PbrF3H-P0800-F	ctatagggcgaattgggtaccTTACATATAACATGGACCACACATTG
PbrF3H-P0800-R	caggaattcgatatcaagcttGAGATTTAAACGGTGAATATGTATATTTAG
PbrMYB123-pGADT7-F	gccatggaggccagtgaattcATGGGAAGAAAACCATGCTGTG
PbrMYB123-pGADT7-R	cagctcgagctcgatggatccATTACTGCTCCACTTTTCATGATCG
PbrF3H-pHis2-F	gactcactatagggcgaattcTTACATATAACATGGACCACACATTG
PbrF3H-pHis2-R	ccaggaatttctagaccgcggGAGATTTAAACGGTGAATATGTATATTTAG
PbrF3H-MYB-mut-F	AAAAACTGAAATTAATTTTTTAAATTTCAGAAAAATGTTTGATCAAA
PbrF3H-MYB-mut-R	ATTTTTCTGAAATTTAAAAAATTAATTTCAGTTTTTCACATAAGTTCAA
as-ODN-PbrFLS1	C*G*T*ACCAATGGCCGTCCC*T*G*C
s-ODN-PbrFLS1	G*C*A*GGGACGGCCATTGGT*A*C*G
as-ODN-PbrF3H	C*C*T*TCCACTGGTTGAACG*G*T*G
s-ODN-PbrF3H	C*A*C*CGTTCAACCAGTGGA*A*G*G
as-ODN-PbrMYB123	C*T*A*GGGCATTCACACGGG*A*C*C
s-ODN-PbrMYB123	G*G*T*CCCGTGTGAATGCCC*T*A*G
Notes: The lowercase English letters are homologous arm and enzyme cleavage site sequences. * represents phosphorothioate modification sites.
